# Supplementary material for: Altered Oxygen Utilisation in Rat Left Ventricle and Soleus after 14 Days, but Not 2 Days, of Environmental Hypoxia
Source: PLoS One. 2015 Sep 21;10(9):e0138564. doi: 10.1371/journal.pone.0138564 (PMC4577132; doi:10.1371/journal.pone.0138564)
Supplement: S1 Dataset — (XLSX) [file pone.0138564.s001.xlsx]

## Sheet: Sheet1
Figure	2	2	2	2	2	2	2	2	2	2	2	2	2	2	2	2	2	2	2	2	2	2	2	2	2	2	2	2	2	2	2	2	2	2	2	2	2	2	2	2	2	2	2	2	2	2	2	2	2
Panel	A	A	A	A	A	A	A	A	A	A	A	A	A	A	A	A	A	A	A	A	A	A	A	A	A	A	A	A	A	A	A	A	A	A	A	A	A	A	A	A	A	A	B	B	B	C	C	C	C
Group	N	N	N	N	N	N	N	N	N	N	H2	H2	H2	H2	H2	H2	H2	H2	H2	H2	H14	H14	H14	H14	H14	H14	H14	H14	H14	H14	H14	H14	H14	H14	H14	H14	H14	H14	H14	H14	H14	H14	N	H2	H14	N	N	N	H2
Subgroup	1	2	3	4	5	6	7	8	9	10	1	2	3	4	5	6	7	8	9	10	1	2	3	4	5	6	7	8	9	10	11	12	13	14	15	16	17	18	19	20	21	22				WH	LV	RV	WH
1	312	321	324	323	333	336	340	345	351	351	318	321	330	335	341	345	352	353	310	290	285	297	302	314	317	329	336	341	304	301	302	303	303	311	323	330	336	344	349	348	361	367.5	130		171	1.08	0.75	0.15	0.99
2	320	326	334	339	341	347	353	354	351	370	311	319	323	330	338	338	349	350	307	318	307	310	321	323	336	339	345	350	319	315	314	313	314	327	337	339	343	349	355	359	363	377	131	146	190	1.15	0.78	0.22	0.98
3	301	308	316	327	333	335	341	350	357	363	312	317	324	333	333	346	356	355	333	346	319	319	332	345	350	356	365	374	324	322	320	324	338	339	347	353	359	367	372	380	380	388	125	139	190	1.06	0.72	0.24	1.15
4	320	328	332	345	346	355	363	368	365.5	375	324	330	334	335	346	352	368	362	339	343	319	330	329	340	338	349	350	339	316	329	325	337	334	332	341	345	345	353	363	355.5	367	366.5	147	157		1.18	0.97	0.13	1.15
5	310	318	318	327	327	329	330	342	348	345	301	318	332	331	337	341	339	354	307	312	310	313	320	324	332	335	338	344	308	315	315	317	324	329	339	338	338	342	346	348	350	358	152	153	212	1.01	0.7	0.16	0.97
6	316	323	332	338	344	354	358	366	370	390	340	348	356	346	365	370	375	378	344	346	311	326	324	336	339	345	345	355	321	328	323	329	323	338	341	345	346	352	353	357	363	365	128	154	176	1.13	0.84	0.18	1.07
7	317	318	321	328	331	333	341	349	354	360	304	311	315	309	316	324	331	332	301	304	286	290	292	297	300.5	312	320	326	296	300	297	304	298	308	305	313	315	313	319	318	323	327	124	154	212	1.02	0.73	0.2	0.97
[truncated: 149 more columns]
